# Supplementary material for: Genomic and expression analysis of glycosyl hydrolase family 35 genes from rice (Oryza sativa L.)
Source: BMC Plant Biol. 2008 Jul 30;8:84. doi: 10.1186/1471-2229-8-84 (PMC2531105; doi:10.1186/1471-2229-8-84)
Supplement: Additional file 1 — Relative expression levels of 15 OsBgal genes in different tissues determined by semiquantitative RT-PCR. Signals were quantified and normalized to the expression of β-actin. The values given are means with standard deviations from triplicate experiments. [file 1471-2229-8-84-S1.xls]

## Sheet: Sheet2
Supplementary Table 1
Relative expression levels of 15 OsBgal genes in different tissues determined by semiquantitative RT-PCR. Signals were quantified and normalized to the expression of β-Actin.
Genes	Corresponding	Seed			Shoot									Root
	cDNA				3-day			6-day			9-day			6-day			9-day			12-day			15-day			1-month			2-months			3-months
OsBgal1	AF499737	0.0016079	+	0	0.810752	+	0.073	0.494911	+	0.102	0.386327	+	0.073	0.645312	+	0.028	0.45627	+	0.057	0.0457101	+	0.03	0.219165	+	0.01	0.122718	+	0.02	0.125391	+	0.03	0	+	0
OsBgal2	AK102756	0.337085	+	0.0548123	0.150697	+	0.0630323	0.641479	+	0.095898	0.921641	+	0.104091	1.07589	+	0.154118	0.427678	+	0.00953861	0.269321	+	0.101	0.333382	+	0.0291678	0.22997	+	0.01896	0.0993902	+	0.0259952	2.80298e-10	+	1.17018e-10
OsBgal3	AK103045	0.160756	+	0.0974827	0.0327482	+	0.0231098	0.0796098	+	0.0278682	0.0227151	+	0.0379475	0.250669	+	0.0372607	0.109846	+	0.0274835	0.0707103	+	0.0213705	0.202875	+	0.0396557	0.155355	+	0.05	0.149927	+	0.04	0.398537	+	0.16
OsBgal4	AK101399	0.397232	+	0.0666871	0.0123478	+	0.00779026	0.00479425	+	0.00830388	0.0333272	+	0.0168569	0.0621707	+	0.0392282	0.0137826	+	0.00426765	0.0139656	+	0.00850055	0.0390038	+	0.0346082	0.0147103	+	0.00526939	0.0240172	+	0.00468184	0.0363612	+	0.0267503
OsBgal5	AK119447	3.70204e-10	+	0	3.70204e-10	+	0	3.70204e-10	+	0	3.70204e-10	+	0	3.70204e-10	+	0	3.70204e-10	+	0	0.0551545	+	0.03	0.0440713	+	0.02	0.0376198	+	0.01	0.0598042	+	0.04	0.0388852	+	0.02
OsBgal6	EU602310	0.431082	+	0.022	0.3397	+	0.053	0.703659	+	0.103	0.302177	+	0.048	0.312474	+	0.02	0.584676	+	0.113	0.605916	+	0.08	2.16681	+	0.46	0.772809	+	0.01	0.72472	+	0.09	0.223045	+	0.02
OsBgal7	AK059059	7.81825e-11	+	0	7.81825e-11	+	0	4.53009e-11	+	0	0.110609	+	0.052	0.153272	+	0.028	0.0425122	+	0.007	0.151549	+	0.04	0.455857	+	0.03	0.149135	+	0.02	3.06935e-11	+	0	0.151036	+	0.04
OsBgal8	AK067479	7.13882e-11	+	0	7.13882e-11	+	0	0.259164	+	0.012	0.152125	+	0.035	0.225001	+	0.033	0.0281628	+	0.012	0.0601096	+	0.03	0.0952628	+	0.01	0.0713073	+	0.01	0.0625735	+	0.02	0.0391363	+	0.04
OsBgal9	AK068572	6.10207e-10	+	0	0.137136	+	0.024	0.162275	+	0.012	0.257079	+	0.043	0.227078	+	0.011	0.27726	+	0.028	0.0702642	+	0.03	0.0860444	+	0.01	0.37744	+	0.01	0.402175	+	0.02	0.869411	+	0.08
OsBgal10	AK069066	0.00985026	+	0.012	5.2339e-12	+	0	0.0188295	+	0.011	0.0128344	+	0.014	0.0136607	+	0.009	0.0164467	+	0.004	0.0165862	+	0.02	1.42623e-09	+	0	0.0529664	+	0	0.0895401	+	0.01	0.0556292	+	0.02
OsBgal11	EU603286	0.18141	+	0.08	0.0823377	+	0.009	0.0536501	+	0.003	0.0630162	+	0.021	0.0523565	+	0.027	0.0510184	+	0.014	0.040118	+	0.02	0.0377475	+	0.01	0.093542	+	0.01	0.234312	+	0.02	0.249944	+	0.02
OsBgal12	AK119350	0	+	0	0	+	0	0	+	0	0	+	0	0	+	0	0	+	0	0	+	0	0	+	0	0	+	0	0	+	0	0	+	0
OsBgal13	AK065546	0.168101	+	0.024	0.25553	+	0.016	0.615098	+	0.036	0.480631	+	0.024	0.503378	+	0.036	0.545733	+	0.052	0.336117	+	0.05	0.547552	+	0.05	0.313989	+	0.02	0.355092	+	0.01	0.40288	+	0.04
OsBgal14	AK242960.1	0.10408	+	0.013	0.0770291	+	0.017	0.0564118	+	0.007	0.0508372	+	0.016	0.185913	+	0.044	0.025997	+	0.008	1.05312e-10	+	0	0.0499998	+	0.01	2.74483e-12	+	0	2.74483e-12	+	0	5.33527e-11	+	0
OsBgal15	EU051629	8.5639e-12	+	0	8.5639e-12	+	0	8.5639e-12	+	0	0.129143	+	0.002	0.037347	+	0	0	+	0	0	+	0	0	+	0	0	+	0	0	+	0	3.45403e-12	+	0
Genes	Corresponding	Leaf sheath															Leaf blade
	cDNA	12-day			15-day			1-month			2-months			3-months			12-day			15-day			1-month			2-months			3-months
OsBgal1	AF499737	0.487723	+	0.04	0.765889	+	0.05	0.845215	+	0.01	0.456982	+	0.06	1.27438e-08	+	0	0.0287447	+	0	0.0526507	+	0.02	0.00146386	+	0	8.76899e-05	+	0	1.01602e-07	+	0
OsBgal2	AK102756	0.39517	+	0.101923	0.685452	+	0.0139022	0.83327	+	0.135663	0.123492	+	0.0197326	0.121015	+	0.0246255	0.18752	+	0.00860617	0.206737	+	0.0602455	0.4058	+	0.131235	0.246259	+	0.0680855	0.0549278	+	0.0244991
OsBgal3	AK103045	0.148694	+	0.031233	0.306289	+	0.1	1.38726	+	0.13	0.703692	+	0.17	0.136961	+	0.06	0.0515242	+	0.02	0.0668136	+	0.02	6.11349e-09	+	0	0	+	0	1.72e-09	+	0
OsBgal4	AK101399	0.0380968	+	0.00610239	0.106787	+	0.0587419	0.246659	+	0.0943548	0.122729	+	0.0199545	0	+	0	0.0208397	+	0.02	5.93824e-12	+	0	1.9957e-11	+	0	0.022042	+	0.01	0	+	0
OsBgal5	AK119447	0.0491027	+	0	0.0349815	+	0.01	0.0154573	+	0.01	0.0360549	+	0.01	0.124863	+	0.03	0.0502922	+	0.02	0.109106	+	0.01	0.0864214	+	0.06	0.0440269	+	0.01	0.232209	+	0.02
OsBgal6	EU602310	0.0759284	+	0.02	3.08494	+	1.01	0.801715	+	0.03	0.326669	+	0.04	0.0820011	+	0.04	0.689933	+	0.02	0.37314	+	0.07	0.287432	+	0.07	0.134788	+	0.04	0.218393	+	0.04
OsBgal7	AK059059	0.690087	+	0.02	0.691861	+	0.07	0.215562	+	0.02	0.214153	+	0	0.0687292	+	0.01	5.03683e-11	+	0	1.07285e-09	+	0	5.86563e-11	+	0	1.11766e-11	+	0	1.11766e-11	+	0
OsBgal8	AK067479	0.13207	+	0.03	0.223977	+	0.03	0.585767	+	0.03	0.0873239	+	0	0.158079	+	0.04	0.0336255	+	0.01	0.0734678	+	0.01	0.29825	+	0.03	0.0802846	+	0.01	0.18229	+	0.04
OsBgal9	AK068572	0.0607594	+	0.03	0.211523	+	0.02	2.07413	+	0.02	0.0420219	+	0.01	0.220873	+	0	0.0013032	+	0	0.0560713	+	0.02	0.137487	+	0.07	0.09	+	0.01	0.266834	+	0.02
OsBgal10	AK069066	1.35367e-11	+	0	1.42623e-09	+	0	3.50005e-11	+	0	0.0241912	+	0	3.6755e-12	+	0	4.1307e-10	+	0	0.0130119	+	0.01	3.50005e-11	+	0	0.0329851	+	0.01	3.6755e-12	+	0
OsBgal11	EU603286	1.0334e-11	+	0	0.0819655	+	0.03	0.06133	+	0.02	0.0302775	+	0.01	0.220167	+	0.01	1.0334e-11	+	0	0.0640107	+	0.03	0.0776141	+	0.03	0.0904127	+	0.03	0.161389	+	0.04
OsBgal12	AK119350	0	+	0	0.0183245	+	0	0.0542205	+	0.03	0.0544975	+	0.01	0	+	0	0	+	0	7.8051e-12	+	0	0.0361628	+	0.03	0.0442092	+	0.01	0	+	0
OsBgal13	AK065546	0.33394	+	0.05	0.455229	+	0.07	0.881017	+	0.13	0.239115	+	0.03	0.566607	+	0.03	0.226724	+	0.03	0.250675	+	0.06	0.413971	+	0.01	0.346019	+	0.01	0.644593	+	0.04
OsBgal14	AK242960.1	0.00909291	+	0.01	0.136873	+	0.02	2.74483e-12	+	0	0.0556781	+	0.01	0.0262604	+	0.01	0.0032212	+	0	9.30686e-11	+	0	0.0103581	+	0.01	2.74483e-12	+	0	4.04493e-10	+	0
OsBgal15	EU051629	3.10341e-12	+	0	0.0849524	+	0.02	0.077632	+	0.01	0.0511729	+	0.06	3.45403e-12	+	0	0.136454	+	0.01	0.198939	+	0.02	0.355221	+	0.05	0.163284	+	0.05	3.45403e-12	+	0
Genes	Corresponding	Node						internode						Initiating			Developing			Exerting			Flower			Anther			Milk grain			Grain during
	cDNA	2-months			3-months			2-months			3-months			panicle			panicle			panicle												dry down
OsBgal1	AF499737	0.531463	+	0.07	0.589991	+	0.04	0.264246	+	0.04	0.175104	+	0.04	1.00378	+	0.09	0.422234	+	0.01	0.426479	+	0.03	0.50535	+	0.11	3.13387e-07	+	0	0.0842867	+	0.01	2.14104e-10	+	0
OsBgal2	AK102756	0.0272409	+	0.006706	0.0432173	+	0.0144561	0.0588196	+	0.00580601	0.0872827	+	0.0450122	0.0245562	+	0.00845901	0.375717	+	0.16134	0.258002	+	0.162079	0.0312084	+	0.0254498	3.51641e-09	+	2.84649e-09	0.120373	+	0.0610125	1.53565	+	0.185748
OsBgal3	AK103045	0.465428	+	0.05	0.345321	+	0.15	0.23585	+	0.02	0.105505	+	0.03	0.50036	+	0.04	0.563411	+	0.03	0.179158	+	0.02	0.390295	+	0.03	4.73146e-10	+	0	0.53171	+	0	0.0922372	+	0.08
OsBgal4	AK101399	0.160503	+	0.05	0.306884	+	0.03	0.0747507	+	0.02	0.136702	+	0.04	0.192358	+	0.05	0.306283	+	0.03	0.041078	+	0.02	0.207056	+	0	2.82969e-11	+	0	0.133438	+	0.04	0.0489359	+	0.03
OsBgal5	AK119447	0.0195963	+	0.03	0.0617917	+	0.01	0.0564911	+	0.04	0.114289	+	0.02	0.00441687	+	0.01	0.595337	+	0.15	0.0321736	+	0	0.0933883	+	0.01	0.139413	+	0.02	3.70204e-10	+	0	0.013227	+	0
OsBgal6	EU602310	0.170869	+	0.07	0.259427	+	0.03	0.200214	+	0.03	0.0904447	+	0.08	0.431316	+	0.04	0.793483	+	0.05	0.23624	+	0.02	0.443167	+	0.09	0.0963039	+	0.09	0.405608	+	0.07	0.69256	+	0.16
OsBgal7	AK059059	8.7821e-12	+	0	0.158308	+	0.04	0.0675124	+	0.01	0.168182	+	0.04	0.124474	+	0	0.326957	+	0.01	0.227263	+	0.03	0.103267	+	0.03	0.0206519	+	0.02	1.0278e-10	+	0	1.35642e-11	+	0
OsBgal8	AK067479	0.0134109	+	0.01	0.177707	+	0.02	0.0250234	+	0.01	0.183732	+	0.01	0.124328	+	0	0.0933791	+	0	0.126997	+	0.03	0.103092	+	0.01	0.0289218	+	0.02	3.00034e-11	+	0	0.1105	+	0
OsBgal9	AK068572	0.00893281	+	0.01	0.238	+	0.01	0.0389314	+	0	0.191889	+	0.02	0.127888	+	0.01	0.351123	+	0.01	0.145224	+	0.01	0.239301	+	0.04	1.45334e-10	+	0	0.566968	+	0.05	0.342923	+	0.03
OsBgal10	AK069066	0.00179712	+	0.01	0.0175896	+	0.02	0.0027991	+	0	9.96732e-12	+	0	0.00343613	+	0	0.0701418	+	0.01	0.773466	+	0.05	0.816952	+	0.14	0.358661	+	0.05	2.81326e-12	+	0	4.3819e-11	+	0
OsBgal11	EU603286	0.0129995	+	0.01	0.270227	+	0.03	3.25799e-11	+	0	0.18536	+	0.04	0.106216	+	0	0.331222	+	0.02	1.28878	+	0.11	1.69567	+	0.11	0.849828	+	0.02	0.141395	+	0.05	0.420478	+	0.14
OsBgal12	AK119350	0	+	0	0	+	0	0	+	0	0	+	0	1.50309e-09	+	0	0.692574	+	0.08	0.746882	+	0.05	1.50309e-09	+	0	1.50309e-09	+	0	0	+	0	0	+	0
OsBgal13	AK065546	0.146485	+	0.03	0.593969	+	0.04	0.15196	+	0.01	0.551562	+	0.05	0.345061	+	0.03	0.549077	+	0.02	0.75214	+	0.04	0.638813	+	0.08	0.187892	+	0.03	0.790894	+	0.13	1.01209	+	0.09
OsBgal14	AK242960.1	8.83688e-12	+	0	0.0169538	+	0.02	8.83688e-12	+	0	0.010405	+	0.01	0.03353	+	0.01	0.258764	+	0.02	1.49192	+	0.17	8.83688e-12	+	0	8.83688e-12	+	0	0.535396	+	0.06	0.106048	+	0.05
OsBgal15	EU051629	8.42617e-12	+	0	3.45403e-12	+	0	8.42617e-12	+	0	3.45403e-12	+	0	8.42617e-12	+	0	1.00345	+	0.06	1.21129	+	0.07	1.02542	+	0.02	0.273716	+	0.09	3.45403e-12	+	0	1.01787e-11	+	0
